# Supplementary material for: Coupled Proliferation and Apoptosis Maintain the Rapid Turnover of Microglia in the Adult Brain
Source: Cell Rep. 2017 Jan 10;18(2):391–405. doi: 10.1016/j.celrep.2016.12.041 (PMC5263237; doi:10.1016/j.celrep.2016.12.041)
Supplement: Table S1. List of 396 Genes Differentially Expressed between Vav-Bcl2 and WT, Related to Figure 6 [file mmc2.xlsx]

## Sheet: DiegoKA2nodup.isoforms.counts.m
Table S1 (related to Figure 6). List of 396 genes differentially expressed between Vav Bcl-2 and WT
logFC = log fold change (where positive values indicate VAV expression upregulated relative to WT and negative values indicate VAV expresssion downregulated)
logCPM = log counts per million
P value - raw P value, FDR = False discovery rate corrected P value
	logFC	logCPM	PValue	FDR	MGI code	Gene name	Gene annotation
ENSMUSG00000100862	8.63705	12.0106	3.89858e-12	6.67631e-08	MGI:3809095	Gm10925	predicted gene 10925
ENSMUSG00000101111	8.91419	11.3707	5.92767e-10	5.07557e-06	MGI:5579143	Gm28437	predicted gene 28437
ENSMUSG00000102070	8.69824	10.8684	3.90519e-09	2.22921e-05	MGI:5579367	Gm28661	predicted gene 28661
ENSMUSG00000003617	7.90306	5.99853	9.78693e-07	0.00419003	MGI:88476	Cp	ceruloplasmin
ENSMUSG00000029730	-8.96354	6.98041	4.20673e-06	0.014408	MGI:1298398	Mcm7	minichromosome maintenance complex component 7
ENSMUSG00000076609	10.0951	9.37766	7.55071e-06	0.021551	MGI:96495	Igkc	immunoglobulin kappa constant
ENSMUSG00000053769	-10.7256	6.04279	3.00259e-05	0.0734563	MGI:1919409	Lysmd1	LysM, putative peptidoglycan-binding, domain containing 1
ENSMUSG00000044934	-8.09934	5.98512	6.78167e-05	0.130061	MGI:2442266	Zfp367	zinc finger protein 367
ENSMUSG00000035458	-10.4998	5.79452	7.48433e-05	0.130061	MGI:98783	Tnni3	troponin I, cardiac 3
ENSMUSG00000028743	-7.50169	6.07057	8.44677e-05	0.130061	MGI:107796	Akr7a5	aldo-keto reductase family 7, member A5 (aflatoxin aldehyde reductase)
ENSMUSG00000089727	-9.18723	6.59124	8.48941e-05	0.130061	MGI:102968	Klra8	killer cell lectin-like receptor, subfamily A, member 8
ENSMUSG00000030588	-8.64464	5.63774	9.11375e-05	0.130061	MGI:1924504	Yif1b	Yip1 interacting factor homolog B (S. cerevisiae)
ENSMUSG00000032295	-4.78673	7.6938	0.000118797	0.146188	MGI:1920994	Man2c1	mannosidase, alpha, class 2C, member 1
ENSMUSG00000033124	-10.0073	5.43787	0.000119511	0.146188	MGI:2138446	Atg9a	autophagy related 9A
ENSMUSG00000005481	-7.19063	7.92869	0.000131259	0.149854	MGI:1915528	Ddx39	DEAD (Asp-Glu-Ala-Asp) box polypeptide 39
ENSMUSG00000035273	-10.2887	6.69608	0.000150032	0.160581	MGI:1343124	Hpse	heparanase
ENSMUSG00000024959	-8.17517	6.4227	0.000159427	0.160599	MGI:1096330	Bad	BCL2-associated agonist of cell death
ENSMUSG00000029910	-8.59363	6.81429	0.000176244	0.167676	MGI:1860374	Mad2l1	MAD2 mitotic arrest deficient-like 1
ENSMUSG00000023051	-8.6291	6.16448	0.000198685	0.171708	MGI:103027	Tarbp2	TARBP2, RISC loading complex RNA binding subunit
ENSMUSG00000101389	9.29341	6.82961	0.000207305	0.171708	MGI:3643932	Ms4a4a	membrane-spanning 4-domains, subfamily A, member 4A
ENSMUSG00000031168	7.35123	6.20324	0.000237956	0.171708	MGI:107822	Ebp	phenylalkylamine Ca2+ antagonist (emopamil) binding protein
ENSMUSG00000029561	6.48409	5.42873	0.000240986	0.171708	MGI:1344390	Oasl2	2'-5' oligoadenylate synthetase-like 2
ENSMUSG00000057895	-8.28988	4.89551	0.000251796	0.171708	MGI:1277119	Zfp105	zinc finger protein 105
ENSMUSG00000035505	7.01091	5.9459	0.000252431	0.171708	MGI:2448532	Cox18	cytochrome c oxidase assembly protein 18
ENSMUSG00000100131	6.11105	7.37429	0.000272766	0.171708	MGI:5579145	Gm28439	predicted gene 28439
ENSMUSG00000025161	-6.49653	5.99575	0.00028145	0.171708	MGI:1933438	Slc16a3	solute carrier family 16 (monocarboxylic acid transporters), member 3
ENSMUSG00000067149	10.1479	8.41447	0.000296701	0.171708	MGI:96493	Jchain	immunoglobulin joining chain
ENSMUSG00000020184	-4.73487	7.87682	0.000305552	0.171708	MGI:96952	Mdm2	transformed mouse 3T3 cell double minute 2
ENSMUSG00000041147	-6.33173	4.03984	0.000315855	0.171708	MGI:109337	Brca2	breast cancer 2, early onset
ENSMUSG00000024527	-5.88984	6.93593	0.000328517	0.171708	MGI:1916847	Afg3l2	AFG3-like AAA ATPase 2
ENSMUSG00000068227	-8.83763	6.92561	0.000332072	0.171708	MGI:96550	Il2rb	interleukin 2 receptor, beta chain
ENSMUSG00000031954	5.10423	6.14604	0.00033329	0.171708	MGI:1344403	Cfdp1	craniofacial development protein 1
ENSMUSG00000084628	-8.37157	3.88073	0.000340496	0.171708	MGI:5452390	Gm22613	predicted gene, 22613
ENSMUSG00000022496	6.67408	5.92692	0.000366055	0.171708	MGI:1343050	Tnfrsf17	tumor necrosis factor receptor superfamily, member 17
ENSMUSG00000043822	-10.5957	5.88653	0.000373255	0.171708	MGI:1913798	Adamtsl5	ADAMTS-like 5
ENSMUSG00000042213	-11.1022	6.42747	0.00037346	0.171708	MGI:1914742	Zfand4	zinc finger, AN1-type domain 4
ENSMUSG00000007039	-6.17507	6.35266	0.000381541	0.171708	MGI:1859016	Ddah2	dimethylarginine dimethylaminohydrolase 2
ENSMUSG00000026135	-6.66178	5.87258	0.000385884	0.171708	MGI:1924514	Zfp142	zinc finger protein 142
ENSMUSG00000090761	-8.94091	4.21223	0.000392288	0.171708	MGI:4938028	Gm17201	predicted gene 17201
ENSMUSG00000101249	5.40125	11.1033	0.000401071	0.171708	MGI:5579922	Gm29216	predicted gene 29216
ENSMUSG00000023571	-10.9625	6.28196	0.000416582	0.173999	MGI:1914639	Fam132a	family with sequence similarity 132, member A
ENSMUSG00000062866	4.85636	6.50224	0.000450765	0.183794	MGI:2446138	Phactr2	phosphatase and actin regulator 2
ENSMUSG00000031669	-7.47459	5.56939	0.000471312	0.186929	MGI:1926083	Gins3	GINS complex subunit 3 (Psf3 homolog)
ENSMUSG00000056228	-9.53544	6.37633	0.000487737	0.186929	MGI:1919191	Cars2	cysteinyl-tRNA synthetase 2 (mitochondrial)(putative)
ENSMUSG00000071708	-6.1302	4.75638	0.0004912	0.186929	MGI:109490	Sms	spermine synthase
ENSMUSG00000051851	-9.55703	4.91993	0.000550058	0.195406	MGI:1920115	Cxx1c	CAAX box 1C
ENSMUSG00000041961	-6.56789	5.08055	0.000561397	0.195406	MGI:3039616	Znrf3	zinc and ring finger 3
ENSMUSG00000013593	-3.77503	7.34738	0.000563035	0.195406	MGI:2385112	Ndufs2	NADH dehydrogenase (ubiquinone) Fe-S protein 2
ENSMUSG00000033444	5.44415	5.92325	0.000563711	0.195406	MGI:1921642	Specc1l	sperm antigen with calponin homology and coiled-coil domains 1-like
ENSMUSG00000023505	-9.83642	6.23144	0.000570527	0.195406	MGI:1315198	Cdca3	cell division cycle associated 3
ENSMUSG00000101462	-8.79159	5.11332	0.000598875	0.199142	MGI:3781230	Gm3052	predicted gene 3052
ENSMUSG00000005986	8.3494	6.26786	0.000606621	0.199142	MGI:1915673	Ankrd13d	ankyrin repeat domain 13 family, member D
ENSMUSG00000021245	-6.56603	4.59836	0.000619207	0.199142	MGI:1353455	Mlh3	mutL homolog 3
ENSMUSG00000031090	-8.6323	4.18078	0.000639144	0.199142	MGI:1926164	Nadsyn1	NAD synthetase 1
ENSMUSG00000033272	5.16336	5.42824	0.000643785	0.199142	MGI:1915093	Slc35a4	solute carrier family 35, member A4
ENSMUSG00000032436	-3.43957	7.66322	0.000663553	0.199142	MGI:2447166	Cmtm7	CKLF-like MARVEL transmembrane domain containing 7
ENSMUSG00000018405	-8.00391	5.16729	0.000667101	0.199142	MGI:2443470	Mrm1	mitochondrial rRNA methyltransferase 1
ENSMUSG00000035266	-7.31648	5.17082	0.000674466	0.199142	MGI:2176740	Helq	helicase, POLQ-like
ENSMUSG00000020668	-9.4574	6.2467	0.000715762	0.207753	MGI:107979	Kif3c	kinesin family member 3C
ENSMUSG00000039483	-6.38739	6.17327	0.000744333	0.207813	MGI:1919573	Asb6	ankyrin repeat and SOCS box-containing 6
ENSMUSG00000023015	-9.26529	7.13175	0.000744817	0.207813	MGI:1349423	Racgap1	Rac GTPase-activating protein 1
ENSMUSG00000040594	-9.25462	6.27239	0.000752373	0.207813	MGI:1929706	Ranbp17	RAN binding protein 17
ENSMUSG00000014444	-5.57258	3.89395	0.000800614	0.210694	MGI:3603204	Piezo1	piezo-type mechanosensitive ion channel component 1
ENSMUSG00000019951	5.75349	5.05693	0.000809025	0.210694	MGI:2442888	Uhrf1bp1l	UHRF1 (ICBP90) binding protein 1-like
ENSMUSG00000045160	6.35508	4.88605	0.000818602	0.210694	MGI:1925903	Bola3	bolA-like 3 (E. coli)
ENSMUSG00000031494	8.05877	6.54469	0.000823048	0.210694	MGI:2157942	Cd209a	CD209a antigen
ENSMUSG00000032849	-6.38579	4.30017	0.000824323	0.210694	MGI:2443111	Abcc4	ATP-binding cassette, sub-family C (CFTR/MRP), member 4
ENSMUSG00000028140	-5.22818	6.13226	0.000842746	0.212236	MGI:2137211	Mrpl9	mitochondrial ribosomal protein L9
ENSMUSG00000015766	-7.3127	6.55297	0.000901777	0.220433	MGI:104684	Eps8	epidermal growth factor receptor pathway substrate 8
ENSMUSG00000031723	8.75088	5.7387	0.000923562	0.220433	MGI:2443724	Txnl4b	thioredoxin-like 4B
ENSMUSG00000024659	-8.089	7.08562	0.000968787	0.220433	MGI:96819	Anxa1	annexin A1
ENSMUSG00000046546	4.8168	4.7771	0.000976837	0.220433	MGI:2676309	Fam43a	family with sequence similarity 43, member A
ENSMUSG00000040532	-7.32513	5.39034	0.00102492	0.220433	MGI:1916008	Abhd11	abhydrolase domain containing 11
ENSMUSG00000040447	7.03606	3.99822	0.00104229	0.220433	MGI:2384936	Spns2	spinster homolog 2
ENSMUSG00000049489	-4.88086	6.40271	0.00105663	0.220433	MGI:1916359	Fam58b	family with sequence similarity 58, member B
ENSMUSG00000019942	-8.98465	5.77417	0.00106844	0.220433	MGI:88351	Cdk1	cyclin-dependent kinase 1
ENSMUSG00000038866	-4.47268	7.05999	0.00108686	0.220433	MGI:2444114	Zcchc2	zinc finger, CCHC domain containing 2
ENSMUSG00000022064	-4.76914	5.74956	0.00109481	0.220433	MGI:1261910	Pibf1	progesterone immunomodulatory binding factor 1
ENSMUSG00000026669	-8.53533	6.46288	0.00109725	0.220433	MGI:1917274	Mcm10	minichromosome maintenance 10 replication initiation factor
ENSMUSG00000031365	6.02102	7.27381	0.00110494	0.220433	MGI:1350985	Zfp275	zinc finger protein 275
ENSMUSG00000074500	9.77431	5.43216	0.00110521	0.220433	MGI:1921681	Zfp558	zinc finger protein 558
ENSMUSG00000032496	-8.72571	7.56698	0.00110968	0.220433	MGI:96837	Ltf	lactotransferrin
ENSMUSG00000085771	-10.3539	5.63102	0.00110996	0.220433	MGI:2141339	C230066G23Rik	RIKEN cDNA C230066G23 gene
ENSMUSG00000036613	-6.74244	4.68424	0.00111838	0.220433	MGI:1289332	Tssc1	tumor suppressing subtransferable candidate 1
ENSMUSG00000003418	5.68583	5.04022	0.0011247	0.220433	MGI:2386797	St8sia6	ST8 alpha-N-acetyl-neuraminide alpha-2,8-sialyltransferase 6
ENSMUSG00000098176	-9.91426	5.28553	0.00113251	0.220433	MGI:1925902	Ccdc166	coiled-coil domain containing 166
ENSMUSG00000024851	-4.21303	7.01576	0.00113555	0.220433	MGI:1197524	Pitpnm1	phosphatidylinositol transfer protein, membrane-associated 1
ENSMUSG00000076547	10.7651	6.39986	0.00115545	0.220433	MGI:2686348	Igkv4-70	immunoglobulin kappa chain variable 4-70
ENSMUSG00000045502	-8.75201	6.08147	0.00115746	0.220433	MGI:1933383	Hcar2	hydroxycarboxylic acid receptor 2
ENSMUSG00000027360	-8.00838	5.87476	0.00115936	0.220433	MGI:96062	Hdc	histidine decarboxylase
ENSMUSG00000042870	-9.22648	5.68875	0.00117135	0.220433	MGI:1338026	Tom1	target of myb1 trafficking protein
ENSMUSG00000085009	-5.51339	4.35885	0.00120829	0.223174	MGI:3650699	Gm12977	predicted gene 12977
ENSMUSG00000031134	4.78406	6.02985	0.0012265	0.223174	MGI:1343044	Rbmx	RNA binding motif protein, X chromosome
ENSMUSG00000020413	6.39329	6.23884	0.00124201	0.223174	MGI:1277962	Hus1	HUS1 checkpoint clamp component
ENSMUSG00000020125	-9.12894	6.17277	0.0012452	0.223174	MGI:2679229	Elane	elastase, neutrophil expressed
ENSMUSG00000021621	-3.65372	6.84294	0.0012523	0.223174	MGI:1916335	Zcchc9	zinc finger, CCHC domain containing 9
ENSMUSG00000067750	-10.2632	5.535	0.00126411	0.223174	MGI:2676610	Khdc1a	KH domain containing 1A
ENSMUSG00000072621	-7.39144	5.5736	0.00130513	0.228065	MGI:3512288	Slfn10-ps	schlafen 10, pseudogene
ENSMUSG00000101892	-5.89234	5.9677	0.0013331	0.230599	MGI:1923008	9130401M01Rik	RIKEN cDNA 9130401M01 gene
ENSMUSG00000021824	5.24494	6.23469	0.00138849	0.237778	MGI:1929212	Ap3m1	adaptor-related protein complex 3, mu 1 subunit
ENSMUSG00000028811	-4.48763	5.85769	0.00140266	0.237827	MGI:2147627	Yars	tyrosyl-tRNA synthetase
ENSMUSG00000029059	5.36198	4.97709	0.00144776	0.240925	MGI:1913719	Fam213b	family with sequence similarity 213, member B
ENSMUSG00000067736	6.40588	6.16616	0.00144946	0.240925	MGI:3642643	Gm10222	predicted gene 10222
ENSMUSG00000019792	5.30688	5.95454	0.00146314	0.240925	MGI:1920931	Trmt11	tRNA methyltransferase 11
ENSMUSG00000060860	-7.20723	5.8853	0.00155087	0.24467	MGI:1925141	Ube2s	ubiquitin-conjugating enzyme E2S
ENSMUSG00000059482	5.87052	4.45394	0.00160246	0.24467	MGI:1914407	2610301B20Rik	RIKEN cDNA 2610301B20 gene
ENSMUSG00000020538	-4.74476	5.9736	0.00160553	0.24467	MGI:107606	Srebf1	sterol regulatory element binding transcription factor 1
ENSMUSG00000075254	8.11297	5.08516	0.00161313	0.24467	MGI:1924696	Heg1	heart development protein with EGF-like domains 1
ENSMUSG00000046329	-6.50683	4.27022	0.00162156	0.24467	MGI:1914222	Slc25a23	solute carrier family 25 (mitochondrial carrier; phosphate carrier), member 23
ENSMUSG00000057594	-8.73584	4.87635	0.00162404	0.24467	MGI:1917567	Arl16	ADP-ribosylation factor-like 16
ENSMUSG00000101939	6.46614	5.7481	0.0016602	0.24467	MGI:5579144	Gm28438	predicted gene 28438
ENSMUSG00000032309	-5.52845	5.8343	0.00166785	0.24467	MGI:1926014	Fbxo22	F-box protein 22
ENSMUSG00000074629	-9.21834	4.67438	0.00166991	0.24467	MGI:1921954	4930518I15Rik	RIKEN cDNA 4930518I15 gene
ENSMUSG00000041695	5.08516	5.59603	0.00167574	0.24467	MGI:104744	Kcnj2	potassium inwardly-rectifying channel, subfamily J, member 2
ENSMUSG00000084277	7.30515	3.16686	0.00169547	0.24467	MGI:3649846	Gm11702	predicted gene 11702
ENSMUSG00000055900	8.93294	4.65198	0.001699	0.24467	MGI:3045357	Tmem69	transmembrane protein 69
ENSMUSG00000085208	-4.15767	6.1441	0.00171083	0.24467	MGI:1921288	Brip1os	BRCA1 interacting protein C-terminal helicase 1, opposite strand
ENSMUSG00000032777	-4.98707	5.37344	0.0017183	0.24467	MGI:107887	Gtf3c1	general transcription factor III C 1
ENSMUSG00000046947	6.89313	4.15767	0.00172846	0.24467	MGI:1889336	Adck2	aarF domain containing kinase 2
ENSMUSG00000057497	7.8933	5.17811	0.00174276	0.24467	MGI:1913738	Fam136a	family with sequence similarity 136, member A
ENSMUSG00000027074	-7.77948	5.63974	0.00174305	0.24467	MGI:1931054	Slc43a3	solute carrier family 43, member 3
ENSMUSG00000063605	-8.851	4.97844	0.00187687	0.261312	MGI:2686927	Ccdc102a	coiled-coil domain containing 102A
ENSMUSG00000051502	-8.35109	5.25275	0.00190047	0.262464	MGI:1917490	Ufsp1	UFM1-specific peptidase 1
ENSMUSG00000021103	-5.58043	4.62686	0.00196489	0.26919	MGI:106207	Mnat1	menage a trois 1
ENSMUSG00000024772	-7.90611	6.22848	0.00198859	0.270164	MGI:1341878	Ehd1	EH-domain containing 1
ENSMUSG00000028064	6.57168	5.16771	0.00200355	0.270164	MGI:107560	Sema4a	sema domain, immunoglobulin domain (Ig), transmembrane domain (TM) and short cytoplasmic domain, (semaphorin) 4A
ENSMUSG00000026199	-5.99905	4.49303	0.00207113	0.271592	MGI:1098746	Ankzf1	ankyrin repeat and zinc finger domain containing 1
ENSMUSG00000092564	-9.79193	5.03773	0.00207419	0.271592	MGI:3039585	BC051226	cDNA sequence BC051226
ENSMUSG00000097388	-9.3174	4.54512	0.00207854	0.271592	MGI:3781379	Gm3200	predicted pseudogene 3200
ENSMUSG00000006920	4.94099	6.14508	0.00208644	0.271592	MGI:1097695	Ezh1	enhancer of zeste 1 polycomb repressive complex 2 subunit
ENSMUSG00000001588	-8.46011	7.20797	0.00209344	0.271592	MGI:2388270	Acap1	ArfGAP with coiled-coil, ankyrin repeat and PH domains 1
ENSMUSG00000028651	7.21904	4.71819	0.00219172	0.28102	MGI:1917118	Ppie	peptidylprolyl isomerase E (cyclophilin E)
ENSMUSG00000072596	7.2056	7.28509	0.00220496	0.28102	MGI:108020	Ear2	eosinophil-associated, ribonuclease A family, member 2
ENSMUSG00000047139	-6.99014	6.39945	0.00221534	0.28102	MGI:88323	Cd24a	CD24a antigen
ENSMUSG00000060470	-9.3108	4.55181	0.00225753	0.283264	MGI:1859670	Adgrg3	adhesion G protein-coupled receptor G3
ENSMUSG00000028496	-6.93209	4.75505	0.00227294	0.283264	MGI:1917372	Mllt3	myeloid/lymphoid or mixed-lineage leukemia; translocated to, 3
ENSMUSG00000027650	4.85182	7.47989	0.00228266	0.283264	MGI:1922675	Tti1	TELO2 interacting protein 1
ENSMUSG00000053687	6.67649	6.13506	0.00233181	0.285645	MGI:2442042	Dpep2	dipeptidase 2
ENSMUSG00000022657	-9.37723	5.59103	0.00234415	0.285645	MGI:1934368	Cd96	CD96 antigen
ENSMUSG00000025006	-7.60342	5.58373	0.00235467	0.285645	MGI:700014	Sorbs1	sorbin and SH3 domain containing 1
ENSMUSG00000026463	-8.88549	5.16596	0.00236856	0.285645	MGI:88111	Atp2b4	ATPase, Ca++ transporting, plasma membrane 4
ENSMUSG00000039959	-5.58086	4.78462	0.00239027	0.285693	MGI:1099804	Hip1	huntingtin interacting protein 1
ENSMUSG00000023456	3.62489	6.42374	0.00240451	0.285693	MGI:98797	Tpi1	triosephosphate isomerase 1
ENSMUSG00000027193	4.13782	7.66883	0.00241901	0.285693	MGI:1888993	Api5	apoptosis inhibitor 5
ENSMUSG00000031527	-4.26276	6.81535	0.00244906	0.287261	MGI:1914526	Eri1	exoribonuclease 1
ENSMUSG00000025701	-4.97292	6.07358	0.00248158	0.289049	MGI:87999	Alox5	arachidonate 5-lipoxygenase
ENSMUSG00000067599	-9.35876	5.55711	0.00249806	0.289049	MGI:101901	Klra7	killer cell lectin-like receptor, subfamily A, member 7
ENSMUSG00000039195	9.26175	4.9056	0.00251994	0.289624	MGI:1920987	1110008P14Rik	RIKEN cDNA 1110008P14 gene
ENSMUSG00000022957	5.70084	4.54598	0.00256541	0.290415	MGI:1338069	Itsn1	intersectin 1 (SH3 domain protein 1A)
ENSMUSG00000031700	7.0394	3.00312	0.00257653	0.290415	MGI:1915391	Gpt2	glutamic pyruvate transaminase (alanine aminotransferase) 2
ENSMUSG00000049252	-7.4296	3.89724	0.0025777	0.290415	MGI:2151136	Lrp1b	low density lipoprotein-related protein 1B (deleted in tumors)
ENSMUSG00000038010	-9.68968	4.9282	0.00262803	0.293218	MGI:1923388	Ccdc138	coiled-coil domain containing 138
ENSMUSG00000028480	-9.15578	6.0986	0.00265062	0.293218	MGI:1917770	Glipr2	GLI pathogenesis-related 2
ENSMUSG00000026655	-4.77003	7.39203	0.00266546	0.293218	MGI:1913790	Fam107b	family with sequence similarity 107, member B
ENSMUSG00000028869	4.56413	5.18531	0.00269842	0.293218	MGI:2385207	Gnl2	guanine nucleotide binding protein-like 2 (nucleolar)
ENSMUSG00000057729	-8.44581	5.5106	0.00270433	0.293218	MGI:893580	Prtn3	proteinase 3
ENSMUSG00000037999	-4.20525	5.72503	0.00270531	0.293218	MGI:2684416	Arap2	ArfGAP with RhoGAP domain, ankyrin repeat and PH domain 2
ENSMUSG00000041130	-4.0803	6.31091	0.00276109	0.297381	MGI:2670965	Zfp598	zinc finger protein 598
ENSMUSG00000002190	-5.67796	5.25392	0.00280627	0.298277	MGI:107472	Clgn	calmegin
ENSMUSG00000003813	-8.64946	5.72819	0.00280699	0.298277	MGI:105126	Rad23a	RAD23 homolog A, nucleotide excision repair protein
ENSMUSG00000054199	-6.6685	4.38582	0.00282166	0.298277	MGI:1917579	Gon4l	gon-4-like (C.elegans)
ENSMUSG00000006398	-8.95952	6.3731	0.00284609	0.299014	MGI:1859866	Cdc20	cell division cycle 20
ENSMUSG00000019726	-3.53781	6.01832	0.00288608	0.299177	MGI:107448	Lyst	lysosomal trafficking regulator
ENSMUSG00000030505	5.33638	3.24534	0.00289156	0.299177	MGI:1919224	Prmt3	protein arginine N-methyltransferase 3
ENSMUSG00000044676	-8.04655	5.09608	0.00290668	0.299177	MGI:2443465	Zfp612	zinc finger protein 612
ENSMUSG00000037552	-6.03994	5.3531	0.00291752	0.299177	MGI:2141874	Plekhg2	pleckstrin homology domain containing, family G (with RhoGef domain) member 2
ENSMUSG00000020869	5.08497	6.91231	0.00295484	0.29966	MGI:2138133	Lrrc59	leucine rich repeat containing 59
ENSMUSG00000038811	3.38359	8.22199	0.0029774	0.29966	MGI:893584	Gngt2	guanine nucleotide binding protein (G protein), gamma transducing activity polypeptide 2
ENSMUSG00000047735	7.50574	5.96108	0.00298744	0.29966	MGI:1343184	Samd9l	sterile alpha motif domain containing 9-like
ENSMUSG00000021893	-4.36769	5.5963	0.00299683	0.29966	MGI:1338030	Capn7	calpain 7
ENSMUSG00000024983	7.20246	5.2419	0.00302409	0.29966	MGI:1855699	Vti1a	vesicle transport through interaction with t-SNAREs 1A
ENSMUSG00000029814	-9.60592	4.8394	0.00302759	0.29966	MGI:1890359	Igf2bp3	insulin-like growth factor 2 mRNA binding protein 3
ENSMUSG00000022559	7.12068	4.69492	0.00305094	0.29966	MGI:1354705	Fbxl6	F-box and leucine-rich repeat protein 6
ENSMUSG00000024378	7.82365	4.67481	0.00306443	0.29966	MGI:2156764	Stard4	StAR-related lipid transfer (START) domain containing 4
ENSMUSG00000071074	4.28622	5.70617	0.00309179	0.29966	MGI:106280	Yipf3	Yip1 domain family, member 3
ENSMUSG00000033658	-5.05387	6.05963	0.00311445	0.29966	MGI:2148251	Ddx19b	DEAD (Asp-Glu-Ala-Asp) box polypeptide 19b
ENSMUSG00000040472	-5.92983	6.98712	0.00311641	0.29966	MGI:1860443	Rabggta	Rab geranylgeranyl transferase, a subunit
ENSMUSG00000030653	-3.97728	6.01756	0.00314682	0.29966	MGI:2446107	Pde2a	phosphodiesterase 2A, cGMP-stimulated
ENSMUSG00000042814	8.59103	4.3926	0.00314971	0.29966	MGI:1913655	Mcts2	malignant T cell amplified sequence 2
ENSMUSG00000079852	-8.62089	4.77949	0.00317393	0.300296	MGI:101904	Klra4	killer cell lectin-like receptor, subfamily A, member 4
ENSMUSG00000030201	4.03406	6.12544	0.00320282	0.300807	MGI:1298218	Lrp6	low density lipoprotein receptor-related protein 6
ENSMUSG00000036737	-5.45839	5.92272	0.00323203	0.300807	MGI:1917378	Oxsr1	oxidative-stress responsive 1
ENSMUSG00000026581	-7.3693	6.05515	0.00327176	0.301974	MGI:98279	Sell	selectin, lymphocyte
ENSMUSG00000046572	-5.87204	3.77951	0.00327984	0.301974	MGI:2140750	Zfp518b	zinc finger protein 518B
ENSMUSG00000041831	-9.58668	4.8187	0.00333329	0.302207	MGI:1933367	Sytl3	synaptotagmin-like 3
ENSMUSG00000022223	-9.65434	5.79138	0.00334694	0.302207	MGI:1916876	Sdr39u1	short chain dehydrogenase/reductase family 39U, member 1
ENSMUSG00000022582	-7.85648	5.47666	0.00334826	0.302207	MGI:109440	Ly6g	lymphocyte antigen 6 complex, locus G
ENSMUSG00000030178	-8.66127	5.65817	0.00335295	0.302207	MGI:1321090	Klra13-ps	killer cell lectin-like receptor subfamily A, member 13, pseudogene
ENSMUSG00000026822	-5.57733	8.06203	0.00343149	0.307222	MGI:96757	Lcn2	lipocalin 2
ENSMUSG00000058470	8.54088	5.09012	0.00346178	0.307222	MGI:3645380	Gm8369	predicted gene 8369
ENSMUSG00000026701	-4.92315	7.00853	0.00346373	0.307222	MGI:894320	Prdx6	peroxiredoxin 6
ENSMUSG00000032231	-5.75602	7.03067	0.00349268	0.307222	MGI:88246	Anxa2	annexin A2
ENSMUSG00000028893	-8.28429	3.79887	0.00356821	0.311763	MGI:2651874	Sesn2	sestrin 2
ENSMUSG00000034855	6.67985	4.43952	0.00361803	0.313195	MGI:1352450	Cxcl10	chemokine (C-X-C motif) ligand 10
ENSMUSG00000028194	-8.00398	4.92846	0.00362569	0.313195	MGI:1916469	Ddah1	dimethylarginine dimethylaminohydrolase 1
ENSMUSG00000020576	-4.77897	5.06463	0.00365574	0.313195	MGI:1918419	Nbas	neuroblastoma amplified sequence
ENSMUSG00000042804	-9.18986	4.66774	0.00367948	0.313195	MGI:1916157	Gpr153	G protein-coupled receptor 153
ENSMUSG00000031887	-6.39907	6.20228	0.00368251	0.313195	MGI:109200	Tradd	TNFRSF1A-associated via death domain
ENSMUSG00000030054	-4.92747	5.18077	0.00370607	0.313195	MGI:1860137	Gp9	glycoprotein 9 (platelet)
ENSMUSG00000070284	-8.10628	3.38212	0.00371262	0.313195	MGI:2660880	Gmppb	GDP-mannose pyrophosphorylase B
ENSMUSG00000037408	-5.42131	5.91302	0.00373433	0.313482	MGI:2151060	Cnnm4	cyclin M4
ENSMUSG00000054008	-5.07903	7.30487	0.0037664	0.314632	MGI:104719	Ndst1	N-deacetylase/N-sulfotransferase (heparan glucosaminyl) 1
ENSMUSG00000024830	-5.30809	6.57189	0.0039025	0.323288	MGI:1927343	Rps6kb2	ribosomal protein S6 kinase, polypeptide 2
ENSMUSG00000078348	-4.26802	5.93904	0.00390777	0.323288	MGI:1913375	Sf3b5	splicing factor 3b, subunit 5
ENSMUSG00000051056	8.38057	6.76912	0.00394946	0.323778	MGI:1339969	Gja10	gap junction protein, alpha 10
ENSMUSG00000018821	-9.43767	5.69963	0.0039515	0.323778	MGI:1916784	Avpi1	arginine vasopressin-induced 1
ENSMUSG00000091908	-7.01622	2.77668	0.00397168	0.323881	MGI:4938058	Gm17231	predicted gene 17231
ENSMUSG00000051906	7.11567	4.61494	0.00402304	0.326251	MGI:1916392	Cd209f	CD209f antigen
ENSMUSG00000028803	-5.3285	6.15719	0.00403885	0.326251	MGI:1921802	Nipal3	NIPA-like domain containing 3
ENSMUSG00000079334	5.69727	5.27197	0.00408984	0.32882	MGI:1888902	Nat6	N-acetyltransferase 6
ENSMUSG00000021130	-8.63025	4.11589	0.00412118	0.329791	MGI:1917754	Galnt16	UDP-N-acetyl-alpha-D-galactosamine:polypeptide N-acetylgalactosaminyltransferase 16
ENSMUSG00000097654	-7.89641	4.1172	0.00417878	0.332639	MGI:5477208	Gm26714	predicted gene, 26714
ENSMUSG00000031553	-6.93182	4.01978	0.00422225	0.332639	MGI:102518	Adam3	a disintegrin and metallopeptidase domain 3 (cyritestin)
ENSMUSG00000028393	-7.57143	5.70895	0.00423762	0.332639	MGI:96853	Alad	aminolevulinate, delta-, dehydratase
ENSMUSG00000029408	-8.31254	5.24164	0.00424316	0.332639	MGI:1861729	Abcb9	ATP-binding cassette, sub-family B (MDR/TAP), member 9
ENSMUSG00000027222	-5.19258	6.69986	0.00431667	0.332639	MGI:1338829	Pex16	peroxisomal biogenesis factor 16
ENSMUSG00000029553	-9.47824	4.70398	0.00431799	0.332639	MGI:1333760	Tfec	transcription factor EC
ENSMUSG00000031819	-5.26646	4.44497	0.00432162	0.332639	MGI:1343095	Emc8	ER membrane protein complex subunit 8
ENSMUSG00000020776	-7.22702	6.11073	0.00434411	0.332639	MGI:1922033	Fbf1	Fas (TNFRSF6) binding factor 1
ENSMUSG00000053411	-5.60255	3.68747	0.00434795	0.332639	MGI:1196439	Cbx7	chromobox 7
ENSMUSG00000030393	8.93376	4.53114	0.00436113	0.332639	MGI:108070	Zik1	zinc finger protein interacting with K protein 1
ENSMUSG00000027712	5.43982	7.08097	0.00437043	0.332639	MGI:106008	Anxa5	annexin A5
ENSMUSG00000071654	6.33758	5.09383	0.00442836	0.334662	MGI:2147553	Uqcc3	ubiquinol-cytochrome c reductase complex assembly factor 3
ENSMUSG00000024797	-6.3822	6.49041	0.00443984	0.334662	MGI:1915755	Vps51	VPS51 GARP complex subunit
ENSMUSG00000001143	-3.83152	6.5371	0.00445564	0.334662	MGI:2443010	Lman2l	lectin, mannose-binding 2-like
ENSMUSG00000097415	6.84332	5.29483	0.00450752	0.336901	MGI:2142134	AU020206	expressed sequence AU020206
ENSMUSG00000028709	-3.97564	6.13073	0.0045248	0.336901	MGI:2140623	Mob3c	MOB kinase activator 3C
ENSMUSG00000032431	7.46564	4.55769	0.00456439	0.338378	MGI:1891221	Crtap	cartilage associated protein
ENSMUSG00000097990	-8.98132	4.44837	0.00464927	0.339507	MGI:5011742	Gm19557	predicted gene, 19557
ENSMUSG00000053094	3.55556	6.6253	0.00468099	0.339507	MGI:1918917	Tmem248	transmembrane protein 248
ENSMUSG00000048142	-5.35231	6.70953	0.00468363	0.339507	MGI:2447776	Nat8l	N-acetyltransferase 8-like
ENSMUSG00000085687	-5.37311	4.69086	0.00470688	0.339507	MGI:3802057	Gm16153	predicted gene 16153
ENSMUSG00000024011	-9.20238	4.43844	0.00472062	0.339507	MGI:1921366	Pi16	peptidase inhibitor 16
ENSMUSG00000052212	-9.09991	4.32533	0.00472292	0.339507	MGI:1916141	Cd177	CD177 antigen
ENSMUSG00000037827	-7.66492	4.94735	0.00477003	0.339507	MGI:3644646	Gm5884	predicted pseudogene 5884
ENSMUSG00000078780	-9.83416	5.07997	0.00478007	0.339507	MGI:3779469	Gm5150	predicted gene 5150
ENSMUSG00000067924	-5.4718	1.78263	0.00480986	0.339507	MGI:3576504	Cxx1b	CAAX box 1B
ENSMUSG00000074646	-8.52656	3.74388	0.00482687	0.339507	MGI:2443361	6430550D23Rik	RIKEN cDNA 6430550D23 gene
ENSMUSG00000057098	5.36886	4.58157	0.00485759	0.339507	MGI:95275	Ebf1	early B cell factor 1
ENSMUSG00000079487	-5.68505	5.04716	0.00486441	0.339507	MGI:1926212	Med12	mediator complex subunit 12
ENSMUSG00000037949	-5.18592	6.78381	0.00486851	0.339507	MGI:2143103	Ano10	anoctamin 10
ENSMUSG00000031907	-5.7744	4.47499	0.004877	0.339507	MGI:104786	Zfp90	zinc finger protein 90
ENSMUSG00000095079	8.51551	6.50486	0.00490606	0.339874	MGI:96444	Igha	immunoglobulin heavy constant alpha
ENSMUSG00000094590	-6.94688	2.66898	0.00492197	0.339874	MGI:3704424	Gm10251	predicted gene 10251
ENSMUSG00000002326	-3.39821	7.07411	0.00503896	0.343243	MGI:1917903	Gmpr2	guanosine monophosphate reductase 2
ENSMUSG00000018341	6.1541	3.79755	0.00504036	0.343243	MGI:1270861	Il12rb2	interleukin 12 receptor, beta 2
ENSMUSG00000027580	-7.87441	4.95032	0.00506212	0.343243	MGI:2385169	Helz2	helicase with zinc finger 2, transcriptional coactivator
ENSMUSG00000076441	-7.89981	5.41127	0.0050782	0.343243	MGI:88090	Ass1	argininosuccinate synthetase 1
ENSMUSG00000036860	-5.14554	3.64944	0.0051056	0.343243	MGI:1914462	Mrpl55	mitochondrial ribosomal protein L55
ENSMUSG00000028878	-4.04481	6.85935	0.00511106	0.343243	MGI:2385211	Fam76a	family with sequence similarity 76, member A
ENSMUSG00000024319	-3.95463	6.82306	0.00515335	0.344731	MGI:1330304	Vps52	VPS52 GARP complex subunit
ENSMUSG00000096606	3.74126	6.24752	0.00518791	0.345072	MGI:3646425	Tpbgl	trophoblast glycoprotein-like
ENSMUSG00000040913	6.67967	4.44843	0.00519874	0.345072	MGI:1354698	Fbxw4	F-box and WD-40 domain protein 4
ENSMUSG00000070371	-8.3134	3.85052	0.00523168	0.345268	MGI:1924863	Prss36	protease, serine 36
ENSMUSG00000031864	-4.71713	6.78541	0.00526001	0.345268	MGI:1918135	Ints10	integrator complex subunit 10
ENSMUSG00000041488	-5.38849	4.61634	0.00526219	0.345268	MGI:103077	Stx3	syntaxin 3
ENSMUSG00000023341	5.33064	3.99298	0.00535142	0.348648	MGI:97244	Mx2	MX dynamin-like GTPase 2
ENSMUSG00000036403	-4.24977	5.05451	0.00535441	0.348648	MGI:2681869	Cep135	centrosomal protein 135
ENSMUSG00000021759	6.49437	5.63635	0.00545834	0.353483	MGI:108412	Plpp1	phospholipid phosphatase 1
ENSMUSG00000036381	-8.45397	3.98271	0.00546996	0.353483	MGI:2155705	P2ry14	purinergic receptor P2Y, G-protein coupled, 14
ENSMUSG00000028099	-5.01458	6.32314	0.00559062	0.359923	MGI:1921664	Polr3c	polymerase (RNA) III (DNA directed) polypeptide C
ENSMUSG00000003527	-5.40261	7.16988	0.00563428	0.361375	MGI:107854	Dgcr14	DiGeorge syndrome critical region gene 14
ENSMUSG00000035559	5.59335	6.11095	0.00571499	0.363337	MGI:2681846	Mpv17l2	MPV17 mitochondrial membrane protein-like 2
ENSMUSG00000046324	-4.48059	6.10508	0.00571697	0.363337	MGI:106250	Ermp1	endoplasmic reticulum metallopeptidase 1
ENSMUSG00000052688	-5.9717	6.47141	0.00572853	0.363337	MGI:2442295	Rab7b	RAB7B, member RAS oncogene family
ENSMUSG00000029097	7.80362	5.10648	0.00578754	0.365726	MGI:1926140	Trmt44	tRNA methyltransferase 44
ENSMUSG00000034071	-8.75853	4.26798	0.0058485	0.366536	MGI:3588205	Zfp551	zinc fingr protein 551
ENSMUSG00000027959	4.62377	5.20979	0.00585573	0.366536	MGI:1920026	Sass6	SAS-6 centriolar assembly protein
ENSMUSG00000086194	-9.6543	4.88963	0.00589993	0.366536	MGI:3840126	Gm16329	predicted gene 16329
ENSMUSG00000040936	-7.71878	3.39113	0.00594332	0.366536	MGI:1921622	Ulk4	unc-51-like kinase 4
ENSMUSG00000021038	-4.4652	3.82292	0.00598937	0.366536	MGI:2144805	Vipas39	VPS33B interacting protein, apical-basolateral polarity regulator, spe-39 homolog
ENSMUSG00000021879	-7.62741	5.2948	0.00604922	0.366536	MGI:107720	Dnah12	dynein, axonemal, heavy chain 12
ENSMUSG00000081752	-7.03709	2.5437	0.00607575	0.366536	MGI:3705601	Gm14680	predicted gene 14680
ENSMUSG00000036561	-7.41823	3.93275	0.0060791	0.366536	MGI:1918724	Ppp6r2	protein phosphatase 6, regulatory subunit 2
ENSMUSG00000061613	-4.22946	4.36652	0.00608051	0.366536	MGI:98884	U2af1	U2 small nuclear ribonucleoprotein auxiliary factor (U2AF) 1
ENSMUSG00000057672	-3.36862	5.35681	0.00609821	0.366536	MGI:108022	Pkn1	protein kinase N1
ENSMUSG00000028669	-5.27936	3.23499	0.00614543	0.366536	MGI:1913443	Pithd1	PITH (C-terminal proteasome-interacting domain of thioredoxin-like) domain containing 1
ENSMUSG00000063522	-8.74906	4.22847	0.00614678	0.366536	MGI:1914288	2010109I03Rik	RIKEN cDNA 2010109I03 gene
ENSMUSG00000050592	-6.38714	5.98724	0.00615114	0.366536	MGI:2443569	Fam78a	family with sequence similarity 78, member A
ENSMUSG00000050323	6.87122	4.26353	0.0061513	0.366536	MGI:1924197	Ndufaf6	NADH dehydrogenase (ubiquinone) complex I, assembly factor 6
ENSMUSG00000038047	-5.90953	5.79733	0.00616171	0.366536	MGI:1923389	Haus6	HAUS augmin-like complex, subunit 6
ENSMUSG00000037339	-3.70382	4.81482	0.00616311	0.366536	MGI:1919225	Fam53a	family with sequence similarity 53, member A
ENSMUSG00000047789	-3.96238	6.81761	0.00620855	0.366536	MGI:1918839	Slc38a9	solute carrier family 38, member 9
ENSMUSG00000043419	6.38934	4.44751	0.00626958	0.366536	MGI:1915359	Chd3os	chromodomain helicase DNA binding protein 3, opposite strand
ENSMUSG00000098197	-8.64787	4.74876	0.00627112	0.366536	MGI:3041255	BC051537	cDNA sequence BC051537
ENSMUSG00000039634	-7.1878	6.00228	0.0062953	0.366536	MGI:2444707	Zfp189	zinc finger protein 189
ENSMUSG00000034032	5.51598	3.79253	0.00634085	0.366536	MGI:1916175	Rpap1	RNA polymerase II associated protein 1
ENSMUSG00000007837	6.40874	3.72959	0.00635077	0.366536	MGI:1929596	Prrg2	proline-rich Gla (G-carboxyglutamic acid) polypeptide 2
ENSMUSG00000028469	-8.25211	4.74093	0.0064051	0.366536	MGI:97372	Npr2	natriuretic peptide receptor 2
ENSMUSG00000041915	-3.44149	6.36849	0.00640783	0.366536	MGI:2442711	Ammecr1l	AMME chromosomal region gene 1-like
ENSMUSG00000062861	6.33801	4.07052	0.00643381	0.366536	MGI:99175	Zfp28	zinc finger protein 28
ENSMUSG00000003184	-3.50061	6.6278	0.00644795	0.366536	MGI:1859179	Irf3	interferon regulatory factor 3
ENSMUSG00000031840	5.63078	3.6348	0.00646814	0.366536	MGI:97843	Rab3a	RAB3A, member RAS oncogene family
ENSMUSG00000052798	5.6611	4.93717	0.00648433	0.366536	MGI:2143854	Nup107	nucleoporin 107
ENSMUSG00000007036	-4.14997	7.48829	0.00651549	0.366536	MGI:99476	Abhd16a	abhydrolase domain containing 16A
ENSMUSG00000029338	-8.99895	4.2056	0.00651668	0.366536	MGI:1919164	Antxr2	anthrax toxin receptor 2
ENSMUSG00000039640	5.49192	4.96538	0.00657221	0.366536	MGI:1926273	Mrpl12	mitochondrial ribosomal protein L12
ENSMUSG00000028187	4.09472	5.70646	0.00659098	0.366536	MGI:1917535	Rpf1	ribosome production factor 1 homolog
ENSMUSG00000041653	9.01315	4.62329	0.00667557	0.366536	MGI:2151796	Pnpla3	patatin-like phospholipase domain containing 3
ENSMUSG00000038059	-3.86412	5.63898	0.00671649	0.366536	MGI:1917088	Smim3	small integral membrane protein 3
ENSMUSG00000009076	-7.43131	3.8669	0.0067375	0.366536	MGI:1914428	Zmat5	zinc finger, matrin type 5
ENSMUSG00000057421	-4.72589	6.08339	0.00674263	0.366536	MGI:1923380	Las1l	LAS1-like (S. cerevisiae)
ENSMUSG00000085802	5.52419	4.24922	0.00678654	0.366536	MGI:3802029	Gm16059	predicted gene 16059
ENSMUSG00000024654	6.23476	3.38441	0.00679979	0.366536	MGI:1913764	Asrgl1	asparaginase like 1
ENSMUSG00000072294	-6.90949	3.38776	0.00680716	0.366536	MGI:1333796	Klf12	Kruppel-like factor 12
ENSMUSG00000024675	6.9464	4.4069	0.00682511	0.366536	MGI:1927656	Ms4a4c	membrane-spanning 4-domains, subfamily A, member 4C
ENSMUSG00000040549	3.81546	5.89903	0.00685893	0.366536	MGI:1923036	Ckap5	cytoskeleton associated protein 5
ENSMUSG00000063281	7.84437	4.49107	0.00686403	0.366536	MGI:99179	Zfp35	zinc finger protein 35
ENSMUSG00000078765	5.84907	4.53579	0.00687588	0.366536	MGI:2678374	U2af1l4	U2 small nuclear RNA auxiliary factor 1-like 4
ENSMUSG00000084866	7.43321	4.12493	0.00687843	0.366536	MGI:1925683	A930006K02Rik	RIKEN cDNA A930006K02 gene
ENSMUSG00000040820	-5.22302	6.39119	0.00689592	0.366536	MGI:894646	Hlcs	holocarboxylase synthetase (biotin- [propriony-Coenzyme A-carboxylase (ATP-hydrolysing)] ligase)
ENSMUSG00000027395	-4.81414	2.55074	0.00689756	0.366536	MGI:108014	Polr1b	polymerase (RNA) I polypeptide B
ENSMUSG00000026388	5.75662	3.48831	0.00690982	0.366536	MGI:1920353	3110009E18Rik	RIKEN cDNA 3110009E18 gene
ENSMUSG00000089872	4.81288	6.35809	0.00692577	0.366536	MGI:2443419	Rps6kc1	ribosomal protein S6 kinase polypeptide 1
ENSMUSG00000037151	7.86722	3.70853	0.00692882	0.366536	MGI:2387182	Lrrc20	leucine rich repeat containing 20
ENSMUSG00000005699	-6.28439	5.08268	0.00697594	0.366536	MGI:1927223	Pard6a	par-6 family cell polarity regulator alpha
ENSMUSG00000019986	-4.86963	3.52043	0.00698332	0.366536	MGI:87971	Ahi1	Abelson helper integration site 1
ENSMUSG00000064289	3.73365	6.34655	0.00699287	0.366536	MGI:107676	Tank	TRAF family member-associated Nf-kappa B activator
ENSMUSG00000020395	9.44834	5.13645	0.00700165	0.366536	MGI:96621	Itk	IL2 inducible T cell kinase
ENSMUSG00000055067	-5.8139	5.78731	0.00700368	0.366536	MGI:1916976	Smyd3	SET and MYND domain containing 3
ENSMUSG00000020812	-6.49497	3.46441	0.00705337	0.366536	MGI:1913543	1810032O08Rik	RIKEN cDNA 1810032O08 gene
ENSMUSG00000025491	-6.84578	6.17024	0.00705486	0.366536	MGI:1915963	Ifitm1	interferon induced transmembrane protein 1
ENSMUSG00000029310	-4.09476	6.47432	0.00711947	0.366536	MGI:1921417	Nudt9	nudix (nucleoside diphosphate linked moiety X)-type motif 9
ENSMUSG00000003438	-4.36167	6.37078	0.00712671	0.366536	MGI:1913775	Timm50	translocase of inner mitochondrial membrane 50
ENSMUSG00000022437	-4.63637	5.21074	0.00717142	0.366536	MGI:1915903	Samm50	SAMM50 sorting and assembly machinery component
ENSMUSG00000007041	-3.52997	7.68383	0.00719082	0.366536	MGI:2148924	Clic1	chloride intracellular channel 1
ENSMUSG00000066278	-3.44158	7.41931	0.00719159	0.366536	MGI:1916724	Vps37b	vacuolar protein sorting 37B
ENSMUSG00000021892	-4.24571	6.60042	0.00724261	0.366952	MGI:1344391	Sh3bp5	SH3-domain binding protein 5 (BTK-associated)
ENSMUSG00000022313	-5.72955	5.46495	0.00735186	0.371091	MGI:1925831	Utp23	UTP23 small subunit processome component
ENSMUSG00000023274	6.77515	5.07809	0.00737317	0.371091	MGI:88335	Cd4	CD4 antigen
ENSMUSG00000091649	5.26866	4.79234	0.00740065	0.371091	MGI:3645789	Phf11b	PHD finger protein 11B
ENSMUSG00000027593	-4.22404	5.13601	0.00741099	0.371091	MGI:97850	Raly	hnRNP-associated with lethal yellow
ENSMUSG00000050931	-7.77769	4.46417	0.00747268	0.372169	MGI:1921692	Sgms2	sphingomyelin synthase 2
ENSMUSG00000027663	-5.47236	2.92303	0.00751532	0.372169	MGI:1195270	Zmat3	zinc finger matrin type 3
ENSMUSG00000021365	8.18378	5.03417	0.00751726	0.372169	MGI:97302	Nedd9	neural precursor cell expressed, developmentally down-regulated gene 9
ENSMUSG00000027933	3.75564	5.86578	0.00751944	0.372169	MGI:2140050	Ints3	integrator complex subunit 3
ENSMUSG00000038510	5.32658	5.61341	0.0076052	0.375328	MGI:1914489	Rpf2	ribosome production factor 2 homolog
ENSMUSG00000074221	-5.13716	6.38381	0.00773586	0.38068	MGI:2142347	Zfp568	zinc finger protein 568
ENSMUSG00000027997	5.87819	4.56223	0.00786319	0.384735	MGI:1312921	Casp6	caspase 6
ENSMUSG00000008206	8.70208	4.38474	0.0079867	0.389665	MGI:1914510	Cers4	ceramide synthase 4
ENSMUSG00000035392	6.18422	4.38455	0.00803212	0.389958	MGI:2442794	Dennd1a	DENN/MADD domain containing 1A
ENSMUSG00000022194	5.97785	3.77964	0.00803825	0.389958	MGI:1859158	Pabpn1	poly(A) binding protein, nuclear 1
ENSMUSG00000090665	4.85215	3.98688	0.00808827	0.391276	MGI:95633	Gad1-ps	glutamate decarboxylase 1, pseudogene
ENSMUSG00000102112	8.50609	4.12859	0.00814442	0.392882	MGI:1925562	1810041H14Rik	RIKEN cDNA 1810041H14 gene
ENSMUSG00000053080	-5.03507	3.4243	0.00819756	0.394335	MGI:1919667	2700081O15Rik	RIKEN cDNA 2700081O15 gene
ENSMUSG00000041000	-7.57386	3.9595	0.00827947	0.395212	MGI:1914775	Trim62	tripartite motif-containing 62
ENSMUSG00000035681	-7.08611	3.62992	0.00830234	0.395212	MGI:96668	Kcnc2	potassium voltage gated channel, Shaw-related subfamily, member 2
ENSMUSG00000030763	6.5373	5.06951	0.00830952	0.395212	MGI:1353593	Lcmt1	leucine carboxyl methyltransferase 1
ENSMUSG00000032661	-6.6026	5.6726	0.00831985	0.395212	MGI:2180850	Oas3	2'-5' oligoadenylate synthetase 3
ENSMUSG00000097023	-7.61153	3.22483	0.00833118	0.395212	MGI:2142071	Mir9-3hg	Mir9-3 host gene
ENSMUSG00000045165	4.36724	4.74464	0.00835977	0.395473	MGI:2141979	AI467606	expressed sequence AI467606
ENSMUSG00000052406	-3.80588	6.44701	0.0084675	0.398447	MGI:2684957	Rexo4	REX4, 3'-5' exonuclease
ENSMUSG00000028127	4.58983	6.43828	0.00847808	0.398447	MGI:1349216	Abcd3	ATP-binding cassette, sub-family D (ALD), member 3
ENSMUSG00000086496	-8.96869	4.45849	0.00849244	0.398447	MGI:3651576	Gm14204	predicted gene 14204
ENSMUSG00000068114	-5.68184	4.05052	0.00856953	0.399198	MGI:1923707	Ccdc134	coiled-coil domain containing 134
ENSMUSG00000036854	-7.2255	3.74252	0.00857171	0.399198	MGI:2685325	Hspb6	heat shock protein, alpha-crystallin-related, B6
ENSMUSG00000040139	5.85014	3.4723	0.00857838	0.399198	MGI:1924502	9430038I01Rik	RIKEN cDNA 9430038I01 gene
ENSMUSG00000092060	-7.90827	4.59757	0.0086595	0.401811	MGI:3648414	Bend4	BEN domain containing 4
ENSMUSG00000037816	-6.37715	6.49977	0.00871	0.401811	MGI:1923584	Fbxw17	F-box and WD-40 domain protein 17
ENSMUSG00000045410	-5.18871	4.41449	0.0087155	0.401811	MGI:1914758	Akr1e1	aldo-keto reductase family 1, member E1
ENSMUSG00000075702	7.26734	4.20869	0.00874598	0.401811	MGI:2149786	Selm	selenoprotein M
ENSMUSG00000043939	-8.66972	5.12887	0.00876224	0.401811	MGI:2443476	A530064D06Rik	RIKEN cDNA A530064D06 gene
ENSMUSG00000020228	-4.94018	4.80938	0.00877532	0.401811	MGI:2152895	Helb	helicase (DNA) B
ENSMUSG00000087231	-6.53069	4.18035	0.00881269	0.402446	MGI:2443524	E230016M11Rik	RIKEN cDNA E230016M11 gene
ENSMUSG00000005125	-6.83858	5.41045	0.00886224	0.403633	MGI:1341799	Ndrg1	N-myc downstream regulated gene 1
ENSMUSG00000066113	6.80912	3.86265	0.00890245	0.403753	MGI:1924989	Adamtsl1	ADAMTS-like 1
ENSMUSG00000054099	5.33816	4.35679	0.00891203	0.403753	MGI:2442486	Slc25a40	solute carrier family 25, member 40
ENSMUSG00000035868	-6.55357	3.97867	0.00898476	0.405974	MGI:1920479	Zfp983	zinc finger protein 983
ENSMUSG00000032565	4.6718	5.68526	0.0090406	0.407422	MGI:1922936	Nudt16	nudix (nucleoside diphosphate linked moiety X)-type motif 16
ENSMUSG00000005672	6.91079	4.48007	0.00916579	0.411586	MGI:96677	Kit	kit oncogene
ENSMUSG00000026509	5.22011	4.84938	0.00918107	0.411586	MGI:88264	Capn2	calpain 2
ENSMUSG00000020691	-5.91155	4.68758	0.00925508	0.411921	MGI:1289171	Mettl2	methyltransferase like 2
ENSMUSG00000001089	-4.15392	6.06006	0.00932268	0.411921	MGI:107629	Luzp1	leucine zipper protein 1
ENSMUSG00000030747	-5.26497	3.68284	0.00933517	0.411921	MGI:1915050	Dgat2	diacylglycerol O-acyltransferase 2
ENSMUSG00000060147	4.74358	4.54992	0.00935327	0.411921	MGI:103123	Serpinb6a	serine (or cysteine) peptidase inhibitor, clade B, member 6a
ENSMUSG00000027371	-5.12668	2.3832	0.00937384	0.411921	MGI:1915376	Fahd2a	fumarylacetoacetate hydrolase domain containing 2A
ENSMUSG00000029119	-3.74712	6.59972	0.00942847	0.411921	MGI:1195262	Man2b2	mannosidase 2, alpha B2
ENSMUSG00000078926	-8.66043	5.01247	0.00943323	0.411921	MGI:3644472	Cdc20b	cell division cycle 20B
ENSMUSG00000040158	-6.51487	5.78449	0.00943601	0.411921	MGI:1923531	Tax1bp3	Tax1 (human T cell leukemia virus type I) binding protein 3
ENSMUSG00000062585	5.46438	6.58989	0.00947098	0.411921	MGI:104650	Cnr2	cannabinoid receptor 2 (macrophage)
ENSMUSG00000047603	-7.35335	3.01606	0.00948679	0.411921	MGI:1929117	Zfp235	zinc finger protein 235
ENSMUSG00000034853	-5.7742	1.8324	0.00949073	0.411921	MGI:1913736	Acot11	acyl-CoA thioesterase 11
ENSMUSG00000071454	6.54567	4.07996	0.00950125	0.411921	MGI:1203728	Dtnb	dystrobrevin, beta
ENSMUSG00000035769	5.78786	4.41871	0.00957403	0.413197	MGI:2142985	Xylb	xylulokinase homolog (H. influenzae)
ENSMUSG00000018340	-3.90612	7.85354	0.00958747	0.413197	MGI:88255	Anxa6	annexin A6
ENSMUSG00000026678	-7.9227	4.35234	0.00960306	0.413197	MGI:1098434	Rgs5	regulator of G-protein signaling 5
ENSMUSG00000025369	-3.40174	5.99652	0.0096413	0.413387	MGI:1915344	Smarcc2	SWI/SNF related, matrix associated, actin dependent regulator of chromatin, subfamily c, member 2
ENSMUSG00000002833	3.8875	4.93492	0.00965577	0.413387	MGI:1194492	Hdgfrp2	hepatoma-derived growth factor, related protein 2
ENSMUSG00000020806	6.7799	4.17758	0.00973	0.415192	MGI:2442473	Rhbdf2	rhomboid 5 homolog 2
ENSMUSG00000045932	6.02555	4.34463	0.00976419	0.415192	MGI:99449	Ifit2	interferon-induced protein with tetratricopeptide repeats 2
ENSMUSG00000059183	-5.96836	2.40828	0.00977066	0.415192	MGI:1916856	Mtfmt	mitochondrial methionyl-tRNA formyltransferase
ENSMUSG00000038936	5.10148	3.92736	0.00983016	0.416292	MGI:1924486	Sccpdh	saccharopine dehydrogenase (putative)
ENSMUSG00000031824	-4.86085	6.2766	0.00984515	0.416292	MGI:2443793	6430548M08Rik	RIKEN cDNA 6430548M08 gene
ENSMUSG00000080268	-4.77291	6.17615	0.00987792	0.416649	MGI:2388804	Brms1	breast cancer metastasis-suppressor 1
ENSMUSG00000021645	-4.73825	3.33881	0.00993218	0.417908	MGI:109257	Smn1	survival motor neuron 1
ENSMUSG00000069633	6.83888	2.69722	0.00998025	0.418901	MGI:1920905	Pex11g	peroxisomal biogenesis factor 11 gamma

## Sheet: Sheet1
GO PROCESS:
GOID	GO_term	Frequency	Genome frequency	P-value	Corrected P-value	Gene(s)
GO:0008152	metabolic process	0.51768	0.29952	6.7448e-20	1.1864e-16	MGI:1918419,MGI:2147627,MGI:96757,MGI:894320,MGI:1916876,MGI:1924863,MGI:1312921,MGI:2149786,MGI:1344390,MGI:88323,MGI:1097695,MGI:98884,MGI:1921366,MGI:1096330,MGI:2388804,MGI:2442486,MGI:1916976,MGI:99179,MGI:2443465,MGI:1352450,MGI:1915344,MGI:1914775,
GO:0009987	cellular process	0.65909	0.44533	5.8474e-18	1.0286e-14	MGI:1918419,MGI:894320,MGI:1929212,MGI:109200,MGI:1097695,MGI:98884,MGI:1921366,MGI:1096330,MGI:2388804,MGI:2443465,MGI:1915344,MGI:96621,MGI:96819,MGI:1914222,MGI:2443419,MGI:2446107,MGI:1916157,MGI:1920931,MGI:2147553,MGI:2651874,MGI:87999,MGI:2151796,M
GO:0044238	primary metabolic process	0.45202	0.26124	1.5222e-16	2.6776e-13	MGI:1918419,MGI:2147627,MGI:894320,MGI:1924863,MGI:1312921,MGI:1344390,MGI:88323,MGI:1097695,MGI:98884,MGI:1096330,MGI:2388804,MGI:2442486,MGI:1916976,MGI:99179,MGI:2443465,MGI:1352450,MGI:1915344,MGI:1914775,MGI:96621,MGI:96819,MGI:1914222,MGI:108412,MGI
GO:0044237	cellular metabolic process	0.43687	0.26259	3.7716e-14	6.6343e-11	MGI:1918419,MGI:2147627,MGI:894320,MGI:1344390,MGI:88323,MGI:1097695,MGI:98884,MGI:1096330,MGI:2388804,MGI:2442486,MGI:1916976,MGI:99179,MGI:2443465,MGI:1352450,MGI:1915344,MGI:1914775,MGI:96621,MGI:96819,MGI:1914222,MGI:108412,MGI:1891221,MGI:108022,MGI:
GO:0043170	macromolecule metabolic process	0.38131	0.22951	6.5908e-12	1.1593e-08	MGI:1918419,MGI:2147627,MGI:96757,MGI:1924863,MGI:1312921,MGI:88323,MGI:1097695,MGI:98884,MGI:1096330,MGI:2388804,MGI:2442486,MGI:1916976,MGI:99179,MGI:2443465,MGI:1915344,MGI:1914775,MGI:96621,MGI:96819,MGI:1914222,MGI:108412,MGI:1891221,MGI:108022,MGI:2
GO:0044260	cellular macromolecule metabolic process	0.34596	0.20399	2.7916e-11	4.9105e-08	MGI:1918419,MGI:2147627,MGI:88323,MGI:1097695,MGI:98884,MGI:1096330,MGI:2388804,MGI:2442486,MGI:1916976,MGI:99179,MGI:2443465,MGI:1915344,MGI:1914775,MGI:96621,MGI:96819,MGI:1914222,MGI:108412,MGI:1891221,MGI:108022,MGI:2443419,MGI:2446107,MGI:1920931,MGI
GO:0006807	nitrogen compound metabolic process	0.28788	0.15915	6.2309e-11	1.096e-07	MGI:1918419,MGI:2147627,MGI:109337,MGI:2140050,MGI:1917118,MGI:1099804,MGI:96853,MGI:88111,MGI:1915528,MGI:3588205,MGI:1344390,MGI:1097695,MGI:106207,MGI:98884,MGI:1096330,MGI:96952,MGI:1919191,MGI:2388804,MGI:1916976,MGI:1277962,MGI:99179,MGI:2443465,MGI
GO:0034641	cellular nitrogen compound metabolic process	0.28283	0.15568	7.6084e-11	1.3383e-07	MGI:1918419,MGI:2147627,MGI:109337,MGI:2140050,MGI:1917118,MGI:1099804,MGI:96853,MGI:88111,MGI:1915528,MGI:3588205,MGI:1344390,MGI:1097695,MGI:106207,MGI:98884,MGI:1096330,MGI:96952,MGI:1919191,MGI:2388804,MGI:1916976,MGI:1277962,MGI:99179,MGI:2443465,MGI
GO:0006139	nucleobase, nucleoside, nucleotide and nucleic acid metabolic process	0.26263	0.14448	4.6833e-10	8.238e-07	MGI:1918419,MGI:2147627,MGI:109337,MGI:2140050,MGI:1917118,MGI:1099804,MGI:88111,MGI:1915528,MGI:3588205,MGI:1344390,MGI:1097695,MGI:106207,MGI:98884,MGI:1096330,MGI:96952,MGI:1919191,MGI:2388804,MGI:1916976,MGI:1277962,MGI:99179,MGI:2443465,MGI:1352450,M
GO:0051234	establishment of localization	0.22475	0.1177	1.1795e-09	2.0747e-06	MGI:1349216,MGI:1918419,MGI:1929706,MGI:109337,MGI:96757,MGI:1929212,MGI:2156764,MGI:1099804,MGI:1338026,MGI:88111,MGI:1341878,MGI:1915528,MGI:2151060,MGI:88323,MGI:1933383,MGI:1096330,MGI:96952,MGI:2442486,MGI:1916976,MGI:1861729,MGI:1352450,MGI:2144805,
GO:0090304	nucleic acid metabolic process	0.23232	0.12443	1.7761e-09	3.1242e-06	MGI:1918419,MGI:2147627,MGI:109337,MGI:2140050,MGI:1917118,MGI:1099804,MGI:88111,MGI:1915528,MGI:3588205,MGI:1097695,MGI:106207,MGI:98884,MGI:96952,MGI:1919191,MGI:2388804,MGI:1916976,MGI:1277962,MGI:99179,MGI:2443465,MGI:1915344,MGI:1914489,MGI:2144805,M
GO:0006810	transport	0.21465	0.11367	5.2714e-09	9.2724e-06	MGI:1349216,MGI:1918419,MGI:1929706,MGI:96757,MGI:1929212,MGI:2156764,MGI:1099804,MGI:1338026,MGI:88111,MGI:1341878,MGI:1915528,MGI:2151060,MGI:88323,MGI:1933383,MGI:1096330,MGI:96952,MGI:2442486,MGI:1861729,MGI:1352450,MGI:2144805,MGI:1298218,MGI:2384936
GO:0051179	localization	0.25758	0.14778	7.1366e-09	1.2553e-05	MGI:1349216,MGI:1918419,MGI:1929706,MGI:109337,MGI:96757,MGI:1929212,MGI:2156764,MGI:1099804,MGI:1338026,MGI:88111,MGI:104650,MGI:1917770,MGI:1341878,MGI:1915528,MGI:2151060,MGI:88323,MGI:1933383,MGI:1096330,MGI:96952,MGI:2442486,MGI:1916976,MGI:1861729,M
GO:0016070	RNA metabolic process	0.2096	0.11152	1.0438e-08	1.8361e-05	MGI:1918419,MGI:2147627,MGI:109337,MGI:2140050,MGI:1917118,MGI:1099804,MGI:88111,MGI:1915528,MGI:3588205,MGI:1097695,MGI:106207,MGI:98884,MGI:96952,MGI:1919191,MGI:2388804,MGI:1916976,MGI:99179,MGI:2443465,MGI:1915344,MGI:1914489,MGI:2144805,MGI:1914775,M
GO:0009058	biosynthetic process	0.2601	0.15151	1.3071e-08	2.2992e-05	MGI:1349216,MGI:2147627,MGI:109337,MGI:1917118,MGI:2156764,MGI:1099804,MGI:96853,MGI:88111,MGI:107822,MGI:3588205,MGI:1344390,MGI:2681846,MGI:1097695,MGI:106207,MGI:96952,MGI:1919191,MGI:2388804,MGI:2442486,MGI:1916976,MGI:1277962,MGI:99179,MGI:2443465,MG
GO:0071840	cellular component organization or biogenesis	0.26515	0.15601	1.5182e-08	2.6705e-05	MGI:1349216,MGI:1920026,MGI:109337,MGI:96757,MGI:894320,MGI:1099804,MGI:96853,MGI:1917770,MGI:1341878,MGI:2681846,MGI:109200,MGI:88323,MGI:1343124,MGI:1097695,MGI:1921366,MGI:1096330,MGI:96952,MGI:2388804,MGI:1916976,MGI:1915344,MGI:1914489,MGI:3646425,MG
GO:0016043	cellular component organization	0.25505	0.15119	4.6654e-08	8.2065e-05	MGI:1349216,MGI:1920026,MGI:109337,MGI:96757,MGI:894320,MGI:1099804,MGI:96853,MGI:1917770,MGI:1341878,MGI:2681846,MGI:109200,MGI:88323,MGI:1343124,MGI:1097695,MGI:1921366,MGI:1096330,MGI:96952,MGI:2388804,MGI:1916976,MGI:1915344,MGI:1914489,MGI:3646425,MG
GO:0050789	regulation of biological process	0.43687	0.30908	4.9897e-08	8.7769e-05	MGI:96757,MGI:1312921,MGI:1922675,MGI:109200,MGI:88323,MGI:1097695,MGI:1921366,MGI:1096330,MGI:2388804,MGI:1098434,MGI:1916976,MGI:99179,MGI:97244,MGI:2443465,MGI:1352450,MGI:1915344,MGI:1914775,MGI:96621,MGI:96819,MGI:1914222,MGI:98279,MGI:1338069,MGI:10
GO:0065007	biological regulation	0.45202	0.32425	6.6326e-08	0.00011667	MGI:96757,MGI:1312921,MGI:1922675,MGI:2149786,MGI:109200,MGI:88323,MGI:1097695,MGI:1921366,MGI:1096330,MGI:2388804,MGI:1098434,MGI:1916976,MGI:99179,MGI:97244,MGI:2443465,MGI:1352450,MGI:1915344,MGI:1914775,MGI:96621,MGI:96819,MGI:1914222,MGI:98279,MGI:13
GO:0006950	response to stress	0.16919	0.08624	7.72e-08	0.0001358	MGI:109337,MGI:96757,MGI:2140050,MGI:894320,MGI:1312921,MGI:88111,MGI:104650,MGI:1915528,MGI:1344390,MGI:88323,MGI:1343124,MGI:106207,MGI:1096330,MGI:96952,MGI:1277962,MGI:99179,MGI:97244,MGI:1352450,MGI:1914775,MGI:88090,MGI:96621,MGI:1098746,MGI:96819,M
GO:0044249	cellular biosynthetic process	0.24747	0.14816	1.292e-07	0.00022726	MGI:1349216,MGI:2147627,MGI:109337,MGI:1917118,MGI:2156764,MGI:1099804,MGI:96853,MGI:88111,MGI:3588205,MGI:1344390,MGI:2681846,MGI:1097695,MGI:106207,MGI:96952,MGI:1919191,MGI:2388804,MGI:2442486,MGI:1916976,MGI:1277962,MGI:99179,MGI:2443465,MGI:2137211,M
GO:0033036	macromolecule localization	0.13384	0.06239	1.4297e-07	0.00025148	MGI:1349216,MGI:1929706,MGI:109337,MGI:1859179,MGI:1929212,MGI:2138446,MGI:2156764,MGI:1915755,MGI:1261910,MGI:1338026,MGI:97843,MGI:107448,MGI:1353455,MGI:1341878,MGI:1915528,MGI:1855699,MGI:88323,MGI:96952,MGI:1913775,MGI:1916976,MGI:1330304,MGI:1861729
GO:0048518	positive regulation of biological process	0.22475	0.13443	5.7245e-07	0.0010069	MGI:109337,MGI:96757,MGI:1917118,MGI:2156764,MGI:1312921,MGI:1099804,MGI:88111,MGI:1917770,MGI:1341878,MGI:2681846,MGI:109200,MGI:88323,MGI:1933383,MGI:1343124,MGI:1097695,MGI:106207,MGI:1096330,MGI:96952,MGI:2388804,MGI:1916976,MGI:1861729,MGI:1352450,MG
GO:0010467	gene expression	0.23232	0.14122	7.0681e-07	0.0012433	MGI:2147627,MGI:109337,MGI:96757,MGI:2140050,MGI:1917118,MGI:1099804,MGI:88111,MGI:1915528,MGI:3588205,MGI:2681846,MGI:1097695,MGI:106207,MGI:98884,MGI:96952,MGI:1919191,MGI:2388804,MGI:2442486,MGI:1916976,MGI:99179,MGI:2443465,MGI:2137211,MGI:1915344,MGI
GO:0009615	response to virus	0.03788	0.00835	1.4622e-06	0.002572	MGI:2180850,MGI:1344390,MGI:1859179,MGI:96757,MGI:103027,MGI:1915963,MGI:1096330,MGI:97244,MGI:2444707,MGI:102968,MGI:1352450,MGI:107448,MGI:99449,MGI:106008,MGI:1921664,
GO:0002376	immune system process	0.12626	0.06283	2.2127e-06	0.0038922	MGI:109337,MGI:1859179,MGI:96757,MGI:1921802,MGI:103027,MGI:2138446,MGI:1915963,MGI:2444707,MGI:1261910,MGI:2679229,MGI:107448,MGI:104650,MGI:107822,MGI:1344390,MGI:88323,MGI:1933383,MGI:1096330,MGI:96495,MGI:99179,MGI:97244,MGI:1861729,MGI:1352450,MGI:19
GO:0006396	RNA processing	0.06313	0.02193	2.8598e-06	0.0050304	MGI:1914526,MGI:1917535,MGI:2140050,MGI:97850,MGI:1918135,MGI:1917118,MGI:1343044,MGI:2443470,MGI:103027,MGI:1920931,MGI:1913375,MGI:1925831,MGI:2678374,MGI:1923380,MGI:109257,MGI:1914428,MGI:1915528,MGI:107854,MGI:1916856,MGI:98884,MGI:1926140,MGI:191448
GO:0045184	establishment of protein localization	0.09596	0.04278	3.4806e-06	0.0061223	MGI:1929706,MGI:109337,MGI:1859179,MGI:1929212,MGI:2138446,MGI:1915755,MGI:1338026,MGI:97843,MGI:107448,MGI:1341878,MGI:1855699,MGI:88323,MGI:96952,MGI:1913775,MGI:1916976,MGI:1330304,MGI:1861729,MGI:2144805,MGI:96819,MGI:1916724,MGI:1919225,MGI:2442473,M
GO:0044085	cellular component biogenesis	0.12879	0.06639	4.6908e-06	0.0082511	MGI:1925141,MGI:1914526,MGI:96757,MGI:894320,MGI:107472,MGI:103027,MGI:2138446,MGI:88255,MGI:1261910,MGI:1925831,MGI:1099804,MGI:96853,MGI:1923389,MGI:1353455,MGI:3603204,MGI:1341878,MGI:109200,MGI:88323,MGI:1096330,MGI:96952,MGI:1916976,MGI:96668,MGI:191
GO:0071841	cellular component organization or biogenesis at cellular level	0.20455	0.12546	5.5995e-06	0.0098495	MGI:1349216,MGI:1920026,MGI:109337,MGI:96757,MGI:894320,MGI:1099804,MGI:1341878,MGI:2681846,MGI:88323,MGI:1343124,MGI:1097695,MGI:1096330,MGI:96952,MGI:2388804,MGI:1916976,MGI:1915344,MGI:1914489,MGI:3646425,MGI:96819,MGI:107560,MGI:1933367,MGI:1921642,MG
GO:0006996	organelle organization	0.14899	0.08186	5.62e-06	0.0098856	MGI:1349216,MGI:1920026,MGI:109337,MGI:2138446,MGI:1859866,MGI:1261910,MGI:1099804,MGI:97843,MGI:107448,MGI:1923389,MGI:1353455,MGI:894646,MGI:2681846,MGI:1855699,MGI:1920905,MGI:1196439,MGI:88323,MGI:1097695,MGI:1096330,MGI:88264,MGI:1913775,MGI:2388804,
GO:0008104	protein localization	0.11111	0.05439	6.3204e-06	0.011118	MGI:1929706,MGI:109337,MGI:1859179,MGI:1929212,MGI:2138446,MGI:1915755,MGI:1261910,MGI:1338026,MGI:97843,MGI:107448,MGI:1353455,MGI:1341878,MGI:1855699,MGI:88323,MGI:96952,MGI:1913775,MGI:1916976,MGI:1330304,MGI:1861729,MGI:2144805,MGI:1298218,MGI:96819,M
GO:0019538	protein metabolic process	0.20455	0.12661	7.8706e-06	0.013844	MGI:2147627,MGI:109337,MGI:106250,MGI:1916784,MGI:1917118,MGI:1924863,MGI:1312921,MGI:88111,MGI:2681846,MGI:88323,MGI:1097695,MGI:106207,MGI:1096330,MGI:96952,MGI:1919191,MGI:2388804,MGI:2442486,MGI:1916976,MGI:1277962,MGI:2137211,MGI:1298218,MGI:96621,MG
GO:0016044	cellular membrane organization	0.07071	0.02796	8.3945e-06	0.014766	MGI:1933367,MGI:1338069,MGI:2442794,MGI:893580,MGI:2138446,MGI:2147553,MGI:2151136,MGI:1099804,MGI:1916847,MGI:2679229,MGI:97843,MGI:2448532,MGI:1341878,MGI:1855699,MGI:103077,MGI:88323,MGI:1096330,MGI:1913775,MGI:96495,MGI:2157942,MGI:87971,MGI:88246,MGI
GO:0019222	regulation of metabolic process	0.25253	0.16762	1.0481e-05	0.018436	MGI:109337,MGI:96757,MGI:1916784,MGI:1917118,MGI:2156764,MGI:1099804,MGI:88111,MGI:104650,MGI:1915528,MGI:3588205,MGI:2681846,MGI:88323,MGI:1933383,MGI:1097695,MGI:106207,MGI:1921366,MGI:1096330,MGI:96952,MGI:2388804,MGI:1916976,MGI:1277962,MGI:99179,MGI:
GO:0050896	response to stimulus	0.33586	0.2408	1.1192e-05	0.019686	MGI:96757,MGI:894320,MGI:1312921,MGI:1922675,MGI:2149786,MGI:1344390,MGI:109200,MGI:88323,MGI:1096330,MGI:1098434,MGI:1916976,MGI:99179,MGI:97244,MGI:1352450,MGI:1914775,MGI:96621,MGI:96819,MGI:1914222,MGI:98279,MGI:1338069,MGI:108412,MGI:108022,MGI:24434
GO:0061024	membrane organization	0.07071	0.02867	1.3209e-05	0.023234	MGI:1933367,MGI:1338069,MGI:2442794,MGI:893580,MGI:2138446,MGI:2147553,MGI:2151136,MGI:1099804,MGI:1916847,MGI:2679229,MGI:97843,MGI:2448532,MGI:1341878,MGI:1855699,MGI:103077,MGI:88323,MGI:1096330,MGI:1913775,MGI:96495,MGI:2157942,MGI:87971,MGI:88246,MGI
GO:0007006	mitochondrial membrane organization	0.01515	0.00132	1.3313e-05	0.023418	MGI:1916847,MGI:1915903,MGI:1096330,MGI:1913775,MGI:2448532,MGI:2147553,
GO:0071842	cellular component organization at cellular level	0.19444	0.12067	1.5307e-05	0.026925	MGI:1349216,MGI:1920026,MGI:109337,MGI:96757,MGI:894320,MGI:1099804,MGI:1341878,MGI:2681846,MGI:88323,MGI:1343124,MGI:1097695,MGI:1096330,MGI:96952,MGI:2388804,MGI:1916976,MGI:1915344,MGI:1914489,MGI:3646425,MGI:96819,MGI:107560,MGI:1933367,MGI:1921642,MG
GO:0015031	protein transport	0.08586	0.03896	1.6681e-05	0.029341	MGI:1929706,MGI:1859179,MGI:1929212,MGI:2138446,MGI:1915755,MGI:1338026,MGI:97843,MGI:107448,MGI:1341878,MGI:1855699,MGI:88323,MGI:96952,MGI:1913775,MGI:1330304,MGI:1861729,MGI:2144805,MGI:96819,MGI:1916724,MGI:1919225,MGI:2442473,MGI:2442295,MGI:2442794,
GO:0050794	regulation of cellular process	0.38636	0.28932	1.8839e-05	0.033138	MGI:96757,MGI:1312921,MGI:1922675,MGI:109200,MGI:88323,MGI:1097695,MGI:1921366,MGI:1096330,MGI:2388804,MGI:1098434,MGI:1916976,MGI:99179,MGI:2443465,MGI:1352450,MGI:1915344,MGI:1914775,MGI:96621,MGI:96819,MGI:1914222,MGI:98279,MGI:1338069,MGI:108412,MGI:1
GO:0002252	immune effector process	0.05556	0.02032	2.4681e-05	0.043413	MGI:2180850,MGI:1859179,MGI:108022,MGI:103027,MGI:1915963,MGI:2444707,MGI:2679229,MGI:107448,MGI:106008,MGI:1921664,MGI:1344390,MGI:88323,MGI:96495,MGI:99179,MGI:97244,MGI:1352450,MGI:99449,MGI:96677,MGI:1934368,MGI:96819,MGI:107560,MGI:96444,
GO:0044281	small molecule metabolic process	0.12374	0.06695	2.595e-05	0.045647	MGI:1349216,MGI:2147627,MGI:2142985,MGI:2156764,MGI:1261910,MGI:1195262,MGI:1921417,MGI:1913736,MGI:107822,MGI:1344390,MGI:1097695,MGI:1919224,MGI:1096330,MGI:1919191,MGI:1922936,MGI:1916976,MGI:98797,MGI:1920994,MGI:1926140,MGI:1352450,MGI:88090,MGI:1915
GO FUNCTION:
GOID	GO_term	Frequency	Genome frequency	P-value	Corrected P-value	Gene(s)
GO:0005488	binding	0.55051	0.36041	7.4193e-15	3.4574e-12	MGI:1918419,MGI:2147627,MGI:96757,MGI:894320,MGI:1916876,MGI:1929212,MGI:1312921,MGI:1917754,MGI:1916392,MGI:1344390,MGI:1919164,MGI:109200,MGI:88323,MGI:1097695,MGI:98884,MGI:1096330,MGI:2388804,MGI:1916976,MGI:99179,MGI:97244,MGI:1352450,MGI:1915344,MGI
GO:0003824	catalytic activity	0.30303	0.16007	6.7956e-13	3.1667e-10	MGI:1349216,MGI:2147627,MGI:109337,MGI:106250,MGI:894320,MGI:1916876,MGI:1917118,MGI:1924863,MGI:1312921,MGI:1915376,MGI:96853,MGI:88111,MGI:1917754,MGI:1916008,MGI:1915528,MGI:107822,MGI:1344390,MGI:1343124,MGI:1097695,MGI:106207,MGI:107796,MGI:96952,MGI
GO:0043169	cation binding	0.20455	0.09979	3.0665e-10	1.429e-07	MGI:96757,MGI:106250,MGI:1915376,MGI:96853,MGI:88111,MGI:1917754,MGI:1341878,MGI:3588205,MGI:1344390,MGI:1919164,MGI:106207,MGI:98884,MGI:96952,MGI:1914742,MGI:1919191,MGI:1203728,MGI:1916976,MGI:99179,MGI:1914775,MGI:96621,MGI:1098746,MGI:96819,MGI:19142
GO:0043167	ion binding	0.20455	0.10041	4.1116e-10	1.916e-07	MGI:96757,MGI:106250,MGI:1915376,MGI:96853,MGI:88111,MGI:1917754,MGI:1341878,MGI:3588205,MGI:1344390,MGI:1919164,MGI:106207,MGI:98884,MGI:96952,MGI:1914742,MGI:1919191,MGI:1203728,MGI:1916976,MGI:99179,MGI:1914775,MGI:96621,MGI:1098746,MGI:96819,MGI:19142
GO:0046872	metal ion binding	0.20202	0.0992	5.5158e-10	2.5704e-07	MGI:96757,MGI:106250,MGI:1915376,MGI:96853,MGI:88111,MGI:1917754,MGI:1341878,MGI:3588205,MGI:1344390,MGI:1919164,MGI:106207,MGI:98884,MGI:96952,MGI:1914742,MGI:1919191,MGI:1203728,MGI:1916976,MGI:99179,MGI:1914775,MGI:96621,MGI:1098746,MGI:96819,MGI:19142
GO:0016787	hydrolase activity	0.14899	0.06857	1.607e-08	7.4886e-06	MGI:1349216,MGI:1914526,MGI:2684957,MGI:106250,MGI:107720,MGI:894320,MGI:893580,MGI:1924863,MGI:1312921,MGI:1915376,MGI:1195262,MGI:1921417,MGI:2679229,MGI:97843,MGI:2385169,MGI:88111,MGI:1913736,MGI:2388270,MGI:1916008,MGI:1353455,MGI:1915528,MGI:1343124
GO:0005515	protein binding	0.34343	0.23275	3.4074e-07	0.00015878	MGI:1918419,MGI:96757,MGI:894320,MGI:1929212,MGI:1312921,MGI:109200,MGI:88323,MGI:1097695,MGI:98884,MGI:1096330,MGI:2388804,MGI:1916976,MGI:1352450,MGI:1915344,MGI:96621,MGI:96819,MGI:98279,MGI:1338069,MGI:2676610,MGI:1923036,MGI:108022,MGI:2446107,MGI:26
GO:0016740	transferase activity	0.11364	0.05366	1.9303e-06	0.00089953	MGI:1925141,MGI:109337,MGI:2142985,MGI:1916175,MGI:109490,MGI:1195262,MGI:1860443,MGI:1917754,MGI:2660880,MGI:1344390,MGI:1914510,MGI:1097695,MGI:106207,MGI:1919224,MGI:1916976,MGI:1920994,MGI:1926140,MGI:2443361,MGI:1915050,MGI:96621,MGI:104719,MGI:12891
GO:0005543	phospholipid binding	0.0404	0.00976	2.1643e-06	0.0010086	MGI:1933367,MGI:2444114,MGI:2442794,MGI:2443419,MGI:2684416,MGI:96493,MGI:88255,MGI:2147553,MGI:104744,MGI:1099804,MGI:106008,MGI:1197524,MGI:1096330,MGI:88246,MGI:96819,MGI:1349423,
GO:0003676	nucleic acid binding	0.15404	0.08585	5.9618e-06	0.0027782	MGI:1914526,MGI:2147627,MGI:109337,MGI:2684957,MGI:1859179,MGI:107887,MGI:1916175,MGI:97850,MGI:1917118,MGI:103027,MGI:1917274,MGI:1925831,MGI:2678374,MGI:2385169,MGI:1353455,MGI:99175,MGI:1915528,MGI:3588205,MGI:1344390,MGI:1914510,MGI:1196439,MGI:127711
GO:0000166	nucleotide binding	0.12121	0.06157	6.2293e-06	0.0029028	MGI:1925141,MGI:1349216,MGI:2147627,MGI:2142985,MGI:97850,MGI:107720,MGI:1917118,MGI:88255,MGI:2678374,MGI:97843,MGI:2385169,MGI:88111,MGI:894646,MGI:2660880,MGI:1341878,MGI:1915528,MGI:1344390,MGI:1933383,MGI:98884,MGI:1919191,MGI:1922936,MGI:97244,MGI:1
GO:0030246	carbohydrate binding	0.04293	0.01264	1.4394e-05	0.0067076	MGI:98279,MGI:96493,MGI:101901,MGI:1195262,MGI:2679229,MGI:1917754,MGI:1913798,MGI:1916392,MGI:2443010,MGI:88323,MGI:2157942,MGI:96837,MGI:101904,MGI:1920994,MGI:102968,MGI:1352450,MGI:3646425,
GO:0032555	purine ribonucleotide binding	0.10101	0.05031	2.5208e-05	0.011747	MGI:1925141,MGI:1349216,MGI:2147627,MGI:2142985,MGI:107720,MGI:88255,MGI:97843,MGI:2385169,MGI:88111,MGI:894646,MGI:2660880,MGI:1341878,MGI:1915528,MGI:1344390,MGI:1933383,MGI:1919191,MGI:1922936,MGI:97244,MGI:1861729,MGI:88090,MGI:2176740,MGI:96621,MGI:1
GO:0032553	ribonucleotide binding	0.10101	0.05034	2.5539e-05	0.011901	MGI:1925141,MGI:1349216,MGI:2147627,MGI:2142985,MGI:107720,MGI:88255,MGI:97843,MGI:2385169,MGI:88111,MGI:894646,MGI:2660880,MGI:1341878,MGI:1915528,MGI:1344390,MGI:1933383,MGI:1919191,MGI:1922936,MGI:97244,MGI:1861729,MGI:88090,MGI:2176740,MGI:96621,MGI:1
GO:0017076	purine nucleotide binding	0.10101	0.05081	3.1408e-05	0.014636	MGI:1925141,MGI:1349216,MGI:2147627,MGI:2142985,MGI:107720,MGI:88255,MGI:97843,MGI:2385169,MGI:88111,MGI:894646,MGI:2660880,MGI:1341878,MGI:1915528,MGI:1344390,MGI:1933383,MGI:1919191,MGI:1922936,MGI:97244,MGI:1861729,MGI:88090,MGI:2176740,MGI:96621,MGI:1
GO:0035639	purine ribonucleoside triphosphate binding	0.09848	0.0491	3.2727e-05	0.015251	MGI:1925141,MGI:1349216,MGI:2147627,MGI:2142985,MGI:107720,MGI:88255,MGI:97843,MGI:2385169,MGI:88111,MGI:894646,MGI:2660880,MGI:1341878,MGI:1915528,MGI:1344390,MGI:1933383,MGI:1919191,MGI:1922936,MGI:97244,MGI:1861729,MGI:88090,MGI:2176740,MGI:96621,MGI:1
GO:0019899	enzyme binding	0.10354	0.05325	4.102e-05	0.019115	MGI:1925141,MGI:1929706,MGI:109337,MGI:96757,MGI:894320,MGI:893580,MGI:1929212,MGI:103027,MGI:1918724,MGI:1270861,MGI:1859866,MGI:1917274,MGI:2679229,MGI:97843,MGI:1860443,MGI:88111,MGI:894646,MGI:1341878,MGI:109200,MGI:88323,MGI:1096330,MGI:96952,MGI:238
GO:0016462	pyrophosphatase activity	0.05556	0.02105	4.1904e-05	0.019527	MGI:1349216,MGI:2686927,MGI:107720,MGI:1921417,MGI:1916847,MGI:97843,MGI:2385169,MGI:88111,MGI:1353455,MGI:106008,MGI:1915528,MGI:106207,MGI:1298398,MGI:2148251,MGI:1922936,MGI:2385207,MGI:97244,MGI:1861729,MGI:2176740,MGI:96819,MGI:107979,MGI:2152895,
GO:0016818	hydrolase activity, acting on acid anhydrides, in phosphorus-containing anhydrides	0.05556	0.02111	4.3664e-05	0.020347	MGI:1349216,MGI:2686927,MGI:107720,MGI:1921417,MGI:1916847,MGI:97843,MGI:2385169,MGI:88111,MGI:1353455,MGI:106008,MGI:1915528,MGI:106207,MGI:1298398,MGI:2148251,MGI:1922936,MGI:2385207,MGI:97244,MGI:1861729,MGI:2176740,MGI:96819,MGI:107979,MGI:2152895,
GO:0016817	hydrolase activity, acting on acid anhydrides	0.05556	0.02114	4.4568e-05	0.020769	MGI:1349216,MGI:2686927,MGI:107720,MGI:1921417,MGI:1916847,MGI:97843,MGI:2385169,MGI:88111,MGI:1353455,MGI:106008,MGI:1915528,MGI:106207,MGI:1298398,MGI:2148251,MGI:1922936,MGI:2385207,MGI:97244,MGI:1861729,MGI:2176740,MGI:96819,MGI:107979,MGI:2152895,
GO:0016887	ATPase activity	0.03788	0.01138	5.7026e-05	0.026574	MGI:1349216,MGI:107720,MGI:106207,MGI:2148251,MGI:1298398,MGI:1861729,MGI:1916847,MGI:88111,MGI:1353455,MGI:2176740,MGI:106008,MGI:107979,MGI:96819,MGI:2152895,MGI:1915528,
GO:0008289	lipid binding	0.05051	0.01846	5.7229e-05	0.026669	MGI:1933367,MGI:98279,MGI:2444114,MGI:2442794,MGI:2443419,MGI:2156764,MGI:2684416,MGI:96493,MGI:88255,MGI:2147553,MGI:104744,MGI:1099804,MGI:1913736,MGI:106008,MGI:1197524,MGI:103077,MGI:1096330,MGI:88246,MGI:96819,MGI:1349423,
